# Supplementary material for: Investigating Thermotolerance of Thylakoid Processes in Two Cotton Species using Rapid Induction Fluorescence
Source: Plant Environ Interact. 2026 Jun 25;7(3):e70181. doi: 10.1002/pei3.70181 (PMC13296587; doi:10.1002/pei3.70181)
Supplement: Supplementary file 1 — Data S1: OJIP chlorophyll a fluorescence dataset for Upland and Pima cotton seedlings grown under two day/night growth‐temperature regimes (30°C/20°C and 40°C/30°C). [file PEI3-7-e70181-s002.xlsx]

## Sheet: OJIP Fluorescence Heat stress R
Supplementary Data S1: OJIP chlorophyll a fluorescence dataset for Upland (DP 1646 B2XF) and Pima (DP 341 RF) cotton seedlings grown under two growth-temperature regimes (30/20 and 40/30 °C). Variable definitions are provided in the accompanying Supplementary File
RUN	Temperature	Genotype	Rep	Sample #	O	J	I	P	Mo	Fv/Fm	Fv/Fo	VJ	VI	ABS/RC	TRo/RC	DIo/RC	ETo/RC	REo/RC	Phi po	Psi Eo	Phi Eo	delta Ro	Phi Ro	TRo/ABS	ETo/TRo	ABS/CSo	ABS/CSm	TRo/CSo	ETo/CSo	RC/CSo	RC/CSm	PIabs	PItotal	delta VIP
B	30	Pima	1	1	528.5	1518.32	2272.44	2890.14	1.02916	0.817137	4.46857	0.419124	0.738445	3.00501	2.45551	0.549506	1.42634	0.642249	0.817137	0.580876	0.474655	0.450276	0.213726	0.817137	0.580876	528.5	2890.14	431.857	250.855	175.873	961.773	2.06093	1.6881	0.261555
B	30	Upland	1	2	522.1	1567	2288.78	2918.85	0.910976	0.821128	4.5906	0.435965	0.737114	2.54474	2.08956	0.455183	1.17858	0.549316	0.821128	0.564035	0.463145	0.466081	0.215863	0.821128	0.564035	522.1	2918.85	428.711	241.808	205.168	1147.01	2.33388	2.03735	0.262886
B	30	Upland	2	3	559.4	1662.53	2329.77	2927.75	1.04238	0.808932	4.23373	0.465778	0.747514	2.76652	2.23793	0.528594	1.19555	0.565046	0.808932	0.534222	0.432149	0.472624	0.204244	0.808932	0.534222	559.4	2927.75	452.516	241.744	202.203	1058.28	1.75522	1.573	0.252486
B	30	Pima	2	4	542.6	1589.06	2380.3	2942.83	1.03708	0.81562	4.42357	0.435981	0.765635	2.91646	2.37873	0.537739	1.34165	0.557491	0.81562	0.564019	0.460025	0.415528	0.191153	0.81562	0.564019	542.6	2942.83	442.555	249.609	186.047	1009.04	1.9622	1.39501	0.234365
B	30	Pima	3	5	565.4	1642.18	2271.36	2863.77	1.12516	0.802568	4.06503	0.468497	0.742248	2.99244	2.40163	0.590803	1.27648	0.619027	0.802568	0.531503	0.426567	0.48495	0.206864	0.802568	0.531503	565.4	2863.77	453.772	241.181	188.943	957.002	1.54112	1.45106	0.257752
B	30	Upland	3	6	545.1	1679.22	2216.47	2796.73	1.30291	0.805094	4.13067	0.503691	0.742292	3.21294	2.58672	0.626222	1.28381	0.666617	0.805094	0.496309	0.399576	0.519248	0.207479	0.805094	0.496309	545.1	2796.73	438.857	217.809	169.658	870.458	1.2668	1.36823	0.257708
B	30	Upland	4	7	525.2	1588.9	2319.36	2941.38	1.08981	0.821444	4.6005	0.44024	0.74256	3.01359	2.4755	0.538093	1.38568	0.637292	0.821444	0.55976	0.459811	0.459912	0.211473	0.821444	0.55976	525.2	2941.38	431.423	241.493	174.277	976.039	1.94103	1.65288	0.25744
B	30	Pima	4	8	513.3	1453.73	2204.66	2807.04	0.972648	0.817138	4.46861	0.410001	0.737382	2.90319	2.37231	0.530882	1.39966	0.623011	0.817138	0.589999	0.482111	0.445115	0.214595	0.817138	0.589999	513.3	2807.04	419.437	247.468	176.805	966.881	2.21495	1.77678	0.262618
B	30	Pima	5	9	531.6	1548.84	2111.69	2675.02	1.05646	0.801273	4.03202	0.474587	0.737181	2.77817	2.22607	0.552098	1.1696	0.585054	0.801273	0.525413	0.420999	0.500215	0.21059	0.801273	0.525413	531.6	2675.02	425.956	223.803	191.349	962.873	1.60675	1.60814	0.262819
B	30	Upland	5	10	521.6	1558.1	2186.01	2793.65	0.900383	0.813291	4.35592	0.456196	0.732561	2.42678	1.97368	0.453102	1.07329	0.527839	0.813291	0.543804	0.442271	0.491794	0.217506	0.813291	0.543804	521.6	2793.65	424.213	230.688	214.935	1151.18	2.13964	2.07054	0.267439
B	40	Pima	1	11	523.6	1477.32	2051.01	2785.62	0.893077	0.812035	4.32013	0.421623	0.675242	2.6085	2.11819	0.490307	1.22511	0.687898	0.812035	0.578377	0.469662	0.561498	0.263714	0.812035	0.578377	523.6	2785.62	425.181	245.915	200.729	1067.9	2.27192	2.90918	0.324758
B	40	Upland	1	12	552.4	1526.61	1996.6	2935.55	0.962462	0.811824	4.31417	0.408789	0.606005	2.90017	2.35442	0.545742	1.39196	0.927631	0.811824	0.591211	0.479959	0.66642	0.319855	0.811824	0.591211	552.4	2935.55	448.452	265.13	190.472	1012.2	2.15139	4.298	0.393995
B	40	Upland	2	13	541.5	1487.52	1984	2973.71	1.04182	0.817904	4.49162	0.388955	0.593081	3.27485	2.67851	0.596336	1.63669	1.08994	0.817904	0.611045	0.499776	0.66594	0.332821	0.817904	0.611045	541.5	2973.71	442.895	270.629	165.351	908.045	2.15469	4.29533	0.406919
B	40	Pima	2	14	511.9	1373.51	1953.44	2769.81	0.935788	0.815186	4.41084	0.381594	0.63844	3.00829	2.45231	0.555974	1.51653	0.88666	0.815186	0.618406	0.504116	0.584665	0.294739	0.815186	0.618406	511.9	2769.81	417.294	258.057	170.163	920.727	2.37615	3.3449	0.36156
B	40	Pima	3	15	508.3	1341.31	1839.52	2655.76	0.971623	0.808605	4.22479	0.387902	0.619906	3.0977	2.50481	0.592885	1.53319	0.952066	0.808605	0.612098	0.494945	0.62097	0.307346	0.808605	0.612098	508.3	2655.76	411.014	251.581	164.09	857.333	2.15211	3.52583	0.380094
B	40	Upland	3	16	530.5	1461.53	1915.62	2865.23	0.938655	0.814849	4.401	0.398772	0.593266	2.88871	2.35386	0.534848	1.41521	0.957398	0.814849	0.601228	0.48991	0.676506	0.331427	0.814849	0.601228	530.5	2865.23	432.277	259.897	183.646	991.871	2.297	4.8036	0.406734
B	40	Upland	4	17	513	1395.59	1857.62	2834.41	0.816343	0.81901	4.52517	0.380196	0.579224	2.62166	2.14717	0.474494	1.33082	0.903475	0.81901	0.619804	0.507626	0.678885	0.34462	0.81901	0.619804	513	2834.41	420.152	260.412	195.678	1081.15	2.81388	5.94896	0.420776
B	40	Pima	4	18	514.8	1351.66	1917.38	2727.79	0.749897	0.811276	4.29874	0.37816	0.633795	2.44431	1.98301	0.461301	1.23312	0.72619	0.811276	0.62184	0.504483	0.588907	0.297094	0.811276	0.62184	514.8	2727.79	417.645	259.708	210.611	1115.97	2.89192	4.14278	0.366205
B	40	Pima	5	19	509.5	1343.46	1803.82	2606.42	0.928851	0.804521	4.11564	0.397709	0.617247	2.90297	2.3355	0.567469	1.40665	0.89392	0.804521	0.602291	0.484555	0.635495	0.307933	0.804521	0.602291	509.5	2606.42	409.904	246.881	175.51	897.846	2.14701	3.74321	0.382753
B	40	Upland	5	20	509.1	1376.28	1875.86	2847.56	0.939771	0.821215	4.59332	0.370834	0.584471	3.08593	2.53421	0.551717	1.59444	1.05304	0.821215	0.629166	0.516681	0.660444	0.341239	0.821215	0.629166	509.1	2847.56	418.081	263.042	164.975	922.757	2.52538	4.91193	0.415529
A	30	Pima	1	1	469	1355.01	2199.23	2750.71	0.858911	0.829499	4.86505	0.38831	0.758302	2.66658	2.21192	0.454656	1.35301	0.534617	0.829499	0.61169	0.507396	0.395131	0.200488	0.829499	0.61169	469	2750.71	389.035	237.969	175.881	1031.55	2.874	1.87744	0.241698
A	30	Upland	1	2	491.1	1514.62	2090.19	2679.63	0.889399	0.816728	4.45638	0.467677	0.730669	2.32848	1.90174	0.426745	1.01234	0.512197	0.816728	0.532323	0.434763	0.505954	0.21997	0.816728	0.532323	491.1	2679.63	401.095	213.512	210.91	1150.8	2.17841	2.23091	0.269331
A	30	Upland	2	3	492.3	1492.29	2016.46	2638.12	0.96474	0.81339	4.35876	0.466018	0.710294	2.54513	2.07018	0.474946	1.10544	0.599743	0.81339	0.533982	0.434336	0.542538	0.235644	0.81339	0.533982	492.3	2638.12	400.432	213.824	193.429	1036.54	1.96236	2.32731	0.289706
A	30	Pima	2	4	462.9	1341.61	2019.36	2623.44	0.844423	0.823552	4.6674	0.406709	0.720403	2.52107	2.07624	0.444838	1.23181	0.580509	0.823552	0.593291	0.488607	0.471264	0.230263	0.823552	0.593291	462.9	2623.44	381.222	226.176	183.612	1040.6	2.70069	2.40713	0.279597
A	30	Pima	3	5	811.7	2258.18	2255.05	2648.67	2.03607	0.693544	2.26311	0.787427	0.785726	3.72827	2.58572	1.14255	0.549655	0.554054	0.693544	0.212573	0.147429	1.008	0.148609	0.693544	0.212573	811.7	2648.67	562.95	119.668	217.715	710.428	0.163869	-20.6371	0.214274
A	30	Upland	3	6	542.7	1690.01	2297.47	2937.55	1.13152	0.815254	4.41284	0.479074	0.732728	2.89712	2.36189	0.535231	1.23037	0.631266	0.815254	0.520926	0.424687	0.513071	0.217895	0.815254	0.520926	542.7	2937.55	442.438	230.478	187.324	1013.96	1.65625	1.74517	0.267272
A	30	Upland	4	7	520.4	1597.14	2281.91	3011.43	0.869302	0.827192	4.78676	0.432249	0.707141	2.43125	2.01111	0.420141	1.14181	0.588973	0.827192	0.567751	0.469639	0.515824	0.242251	0.827192	0.567751	520.4	3011.43	430.471	244.4	214.046	1238.63	2.58604	2.75507	0.292859
A	30	Pima	4	8	512.7	1554.2	2279.51	2988.26	0.823892	0.828429	4.82848	0.420713	0.713702	2.3639	1.95832	0.405578	1.13443	0.560665	0.828429	0.579287	0.479898	0.494225	0.237178	0.828429	0.579287	512.7	2988.26	424.735	246.044	216.887	1264.12	2.81248	2.74825	0.286298
A	30	Pima	5	9	525.6	1550.76	2306.18	2976.39	0.81003	0.82341	4.66284	0.418298	0.726531	2.35179	1.93649	0.415303	1.12646	0.52957	0.82341	0.581702	0.47898	0.470118	0.225177	0.82341	0.581702	525.6	2976.39	432.784	251.752	223.489	1265.58	2.75719	2.44622	0.273469
A	30	Upland	5	10	546.4	1683.42	2289.47	2963.78	1.12583	0.815641	4.42419	0.470352	0.721056	2.9346	2.39358	0.54102	1.26775	0.667673	0.815641	0.529648	0.432002	0.526659	0.227518	0.815641	0.529648	546.4	2963.78	445.666	236.046	186.192	1009.94	1.69765	1.88888	0.278944
A	40	Pima	1	11	527.8	1407.36	1922.82	2679.6	0.974443	0.80303	4.07692	0.408753	0.648303	2.96868	2.38394	0.58474	1.4095	0.838425	0.80303	0.591247	0.474789	0.59484	0.282423	0.80303	0.591247	527.8	2679.6	423.839	250.594	177.789	902.623	1.98645	2.91642	0.351697
A	40	Upland	1	12	535.1	1510.06	1981.4	2843.16	1.00049	0.811794	4.31332	0.422413	0.62663	2.91762	2.36851	0.549114	1.36802	0.88433	0.811794	0.577587	0.468881	0.646431	0.303099	0.811794	0.577587	535.1	2843.16	434.391	250.898	183.403	974.478	2.02145	3.69581	0.37337
A	40	Upland	2	13	512	1432.68	1860.13	2744.43	0.859391	0.81344	4.36021	0.412412	0.603884	2.56173	2.08382	0.477916	1.22443	0.825434	0.81344	0.587588	0.477968	0.674139	0.322217	0.81344	0.587588	512	2744.43	416.481	244.72	199.865	1071.32	2.42502	5.01687	0.396116
A	40	Pima	2	14	539.1	1439.74	2683.79	2785.72	1.04776	0.806477	4.16735	0.400889	0.954628	3.24076	2.6136	0.627161	1.56584	0.118585	0.806477	0.599111	0.48317	0.0757325	0.0365916	0.806477	0.599111	539.1	2785.72	434.772	260.477	166.35	859.587	1.92175	0.157464	0.0453722
A	40	Pima	3	15	509.7	1350.87	1833.06	2597.56	0.875616	0.803777	4.09625	0.402884	0.633837	2.70395	2.17337	0.530576	1.29776	0.795808	0.803777	0.597116	0.479948	0.613219	0.294313	0.803777	0.597116	509.7	2597.56	409.685	244.63	188.502	960.655	2.24526	3.55973	0.366163
A	40	Upland	3	16	561.1	1549.38	2069.05	2993.26	0.876956	0.812546	4.33463	0.406338	0.620004	2.65609	2.15819	0.497896	1.28124	0.820105	0.812546	0.593662	0.482377	0.640089	0.308764	0.812546	0.593662	561.1	2993.26	455.919	270.662	211.251	1126.94	2.3843	4.24039	0.379996
A	40	Upland	4	17	578.5	1620.57	2139.33	3088.75	0.959062	0.812707	4.33924	0.415124	0.621782	2.84272	2.3103	0.532421	1.35124	0.873798	0.812707	0.584876	0.475333	0.646664	0.307381	0.812707	0.584876	578.5	3088.75	470.151	274.98	203.502	1086.55	2.15063	3.93601	0.378218
A	40	Pima	4	18	563.6	1497.73	2054.18	2895.86	1.04394	0.805377	4.13815	0.400528	0.639116	3.23625	2.6064	0.629847	1.56246	0.940608	0.805377	0.599472	0.482801	0.602003	0.290648	0.805377	0.599472	563.6	2895.86	453.911	272.107	174.152	894.821	1.91382	2.89481	0.360884
A	40	Pima	5	19	559	1506.37	2142.98	2951.66	0.726064	0.810615	4.28025	0.395948	0.662017	2.26215	1.83373	0.428417	1.10767	0.619771	0.810615	0.604052	0.489653	0.559527	0.273974	0.810615	0.604052	559	2951.66	453.134	273.716	247.11	1304.8	2.88658	3.66679	0.337983
A	40	Upland	5	20	573.9	1624.1	2192.87	3139.89	0.933622	0.817223	4.47114	0.409277	0.630933	2.79135	2.28115	0.510194	1.34753	0.841899	0.817223	0.590723	0.482753	0.624772	0.30161	0.817223	0.590723	573.9	3139.89	469.004	277.052	205.6	1124.87	2.31192	3.84945	0.369067
