# Supplementary material for: Investigating Thermotolerance of Thylakoid Processes in Two Cotton Species using Rapid Induction Fluorescence
Source: Plant Environ Interact. 2026 Jun 25;7(3):e70181. doi: 10.1002/pei3.70181 (PMC13296587; doi:10.1002/pei3.70181)
Supplement: Supplementary file 2 — Data S2: Rapid temperature‐response OJIP measurements on Upland and Pima cotton seedlings, grown at 30°C/20°C and 40°C/30°C were incubated at 30°C, 35°C, 40°C, and 45°C and re‐measured. [file PEI3-7-e70181-s003.xlsx]

## Sheet: Temperature response OJIP Fluor
Supplementary Data S2: Rapid temperature-response OJIP measurements on Upland and Pima cotton seedlings, grown at 30/20 and 40/30 °C were incubated at 30, 35, 40, and 45 °C and re-measured. Variable definitions are provided in the accompanying Supplementary File
RUN	Temperature	Genotype	Temp_Gen	Rep	Sample #	Incubation temperature	Tleaf	O	J	I	P	Mo	Fv/Fm	Fv/Fo	VJ	VI	ABS/RC	TRo/RC	DIo/RC	ETo/RC	REo/RC	Phi po	Psi Eo	Phi Eo	delta Ro	Phi Ro	TRo/ABS	ETo/TRo	ABS/CSo	ABS/CSm	TRo/CSo	ETo/CSo	RC/CSo	RC/CSm	PIabs	PItotal	delta VIP
A	30	Pima	30-Pima	1	1	30	30.0432	570.9	1907.62	2299.89	2927.28	1.346	0.804973	4.12748	0.567277	0.733747	2.9476	2.37274	0.574864	1.02674	0.631749	0.804973	0.432723	0.34833	0.615296	0.214326	0.804973	0.432723	570.9	2927.28	459.559	198.862	193.683	993.105	1.06815	1.7084	0.266253
A	30	Upland	30-Upland	1	2	30	30.0183	637.1	2259.64	2446.48	3040.56	1.72212	0.790466	3.7725	0.675083	0.752823	3.22717	2.55097	0.676201	0.828853	0.630542	0.790466	0.324917	0.256836	0.76074	0.195385	0.790466	0.324917	637.1	3040.56	503.606	163.63	197.418	942.175	0.56263	1.78891	0.247177
A	30	Upland	30-Upland	2	3	30	30.1247	573.4	1955.95	2400.14	3021.7	1.45737	0.810239	4.26979	0.5647	0.746128	3.18522	2.58079	0.604429	1.12342	0.65519	0.810239	0.4353	0.352697	0.583212	0.205697	0.810239	0.4353	573.4	3021.7	464.591	202.237	180.019	948.664	1.03333	1.44594	0.253872
A	30	Pima	30-Pima	2	4	30	30.1024	558.5	1840.34	2289.72	2944.31	1.35491	0.810312	4.27182	0.537275	0.725632	3.11216	2.52182	0.590339	1.16691	0.691906	0.810312	0.462725	0.374952	0.592939	0.222324	0.810312	0.462725	558.5	2944.31	452.559	209.411	179.458	946.067	1.18217	1.72198	0.274368
A	30	Pima	30-Pima	3	5	30	29.96	543.8	1807.97	2308.39	2985.48	1.1042	0.817852	4.49003	0.517746	0.722693	2.60768	2.1327	0.474985	1.0285	0.591412	0.817852	0.482254	0.394412	0.575022	0.226796	0.817852	0.482254	543.8	2985.48	444.748	214.481	208.538	1144.88	1.60381	2.17006	0.277307
A	30	Upland	30-Upland	3	6	30	30.1706	517	1641.79	2154.9	2847.1	0.941019	0.818412	4.50696	0.48272	0.702932	2.38195	1.94941	0.432533	1.00839	0.579107	0.818412	0.51728	0.423348	0.574287	0.243124	0.818412	0.51728	517	2847.1	423.119	218.871	217.049	1195.28	2.0276	2.73524	0.297068
A	30	Upland	30-Upland	4	7	30	30.1704	547.3	1940.62	2300.36	2993.36	1.09923	0.817162	4.46932	0.569616	0.716686	2.36156	1.92978	0.431784	0.830546	0.546733	0.817162	0.430384	0.351693	0.658281	0.231513	0.817162	0.430384	547.3	2993.36	447.233	192.482	231.753	1267.53	1.42993	2.7546	0.283314
A	30	Pima	30-Pima	4	8	30	30.0101	593.4	2029.16	2237.62	2821.52	1.3904	0.789688	3.75484	0.644382	0.737939	2.73238	2.15773	0.574653	0.767328	0.565456	0.789688	0.355618	0.280827	0.736916	0.206946	0.789688	0.355618	593.4	2821.52	468.601	166.643	217.173	1032.62	0.758386	2.12429	0.262061
A	30	Pima	30-Pima	5	9	30	30.0819	515.9	1724.12	2143.32	2827.51	1.01298	0.817543	4.48073	0.522675	0.704018	2.3706	1.93807	0.432533	0.925088	0.573633	0.817543	0.477325	0.390234	0.620084	0.241978	0.817543	0.477325	515.9	2827.51	421.77	201.322	217.624	1192.74	1.72613	2.81733	0.295982
A	30	Upland	30-Upland	5	10	30	29.9731	561	1911.87	2260.77	2889.3	1.52502	0.805835	4.15027	0.580196	0.730047	3.26179	2.62846	0.633323	1.10344	0.709561	0.805835	0.419804	0.338293	0.643045	0.217538	0.805835	0.419804	561	2889.3	452.074	189.782	171.992	885.803	0.920646	1.65852	0.269953
A	40	Pima	40-Pima	1	11	30	29.7631	540.4	1656.06	2430.21	3111.68	0.986975	0.826332	4.75811	0.433891	0.734968	2.75278	2.27471	0.47807	1.28773	0.602869	0.826332	0.566109	0.467794	0.468164	0.219004	0.826332	0.566109	540.4	3111.68	446.55	252.796	196.311	1130.38	2.25519	1.98519	0.265032
A	40	Upland	40-Upland	1	12	30	30.0708	557.7	1693.53	2624.81	3421.18	0.734363	0.836986	5.13445	0.396661	0.721888	2.21194	1.85136	0.360577	1.117	0.514885	0.836986	0.603339	0.504987	0.460954	0.232776	0.836986	0.603339	557.7	3421.18	466.787	281.631	252.132	1546.69	3.53072	3.01922	0.278112
A	40	Upland	40-Upland	2	13	30	30.209	551.7	1668.47	2508.25	3338.62	0.66938	0.834752	5.05151	0.40072	0.702046	2.00113	1.67044	0.330682	1.00106	0.497715	0.834752	0.59928	0.50025	0.497186	0.248718	0.834752	0.59928	551.7	3338.62	460.533	275.988	275.695	1668.37	3.77516	3.73291	0.297954
A	40	Pima	40-Pima	2	14	30	29.5114	533.6	1614.4	2402.81	3176.63	0.81294	0.832023	4.9532	0.408925	0.707221	2.38935	1.988	0.401355	1.17505	0.582043	0.832023	0.591075	0.491788	0.495333	0.243599	0.832023	0.591075	533.6	3176.63	443.968	262.418	223.324	1329.5	2.99644	2.94102	0.292779
A	40	Pima	40-Pima	3	15	30	30.2571	556.7	1731.1	2318.49	3042.37	1.14078	0.817018	4.46501	0.472466	0.708778	2.95529	2.41452	0.540766	1.27374	0.703162	0.817018	0.527534	0.431004	0.552044	0.237933	0.817018	0.527534	556.7	3042.37	454.834	239.94	188.374	1029.47	1.68695	2.07893	0.291222
A	40	Upland	40-Upland	3	16	30	29.7457	546.1	1688.38	2441.65	3272.66	1.03226	0.833133	4.99279	0.418944	0.695218	2.95746	2.46395	0.493503	1.4317	0.750969	0.833133	0.581056	0.484097	0.524531	0.253924	0.833133	0.581056	546.1	3272.66	454.974	264.365	184.652	1106.58	2.34146	2.58307	0.304782
A	40	Upland	40-Upland	4	17	30	30.105	541.3	1617.67	2419.01	3249.46	0.725409	0.833418	5.00307	0.397456	0.693355	2.18993	1.82513	0.364802	1.09972	0.559667	0.833418	0.602544	0.502171	0.508918	0.255564	0.833418	0.602544	541.3	3249.46	451.129	271.825	247.177	1483.82	3.46342	3.58921	0.306645
A	40	Pima	40-Pima	4	18	30	29.9512	505.6	1515.85	2279.98	3002.1	0.769876	0.831585	4.9377	0.404667	0.710745	2.28779	1.90249	0.3853	1.13262	0.550305	0.831585	0.595333	0.49507	0.48587	0.24054	0.831585	0.595333	505.6	3002.1	420.449	250.307	220.999	1312.22	3.1752	3.00066	0.289255
A	40	Pima	40-Pima	5	19	30	30.295	513.2	1605.78	2228.91	2973.54	0.911346	0.827411	4.79412	0.444077	0.697345	2.4803	2.05223	0.428072	1.14088	0.621117	0.827411	0.555923	0.459977	0.544419	0.25042	0.827411	0.555923	513.2	2973.54	424.627	236.06	206.911	1198.86	2.4197	2.89154	0.302655
A	40	Upland	40-Upland	5	20	30	29.9251	552.7	1672.62	2498.35	3311.51	0.775675	0.833097	4.99151	0.405945	0.705249	2.29359	1.91079	0.382807	1.13511	0.563206	0.833097	0.594055	0.494906	0.496168	0.245556	0.833097	0.594055	552.7	3311.51	460.453	273.534	240.975	1443.81	3.18475	3.1363	0.294751
A	30	Pima	30-Pima	1	1	35	35.0231	532.6	1637.9	2092.01	2823.5	1.17001	0.811369	4.30135	0.482474	0.680698	2.98879	2.42501	0.563779	1.25501	0.77431	0.811369	0.517526	0.419904	0.616977	0.259072	0.811369	0.517526	532.6	2823.5	432.135	223.641	178.199	944.697	1.54372	2.48664	0.319302
A	30	Upland	30-Upland	1	2	35	35.1943	614.9	2059.01	2210.08	2919.25	1.46816	0.789364	3.74752	0.626691	0.692245	2.96786	2.34272	0.625139	0.87456	0.720984	0.789364	0.373309	0.294677	0.824396	0.24293	0.789364	0.373309	614.9	2919.25	485.38	181.197	207.186	983.621	0.752169	3.53116	0.307755
A	30	Upland	30-Upland	2	3	35	34.9375	581.1	1933.58	2243.72	2899.53	1.61943	0.799588	3.98973	0.58336	0.717132	3.47183	2.77604	0.695797	1.15661	0.785252	0.799588	0.41664	0.33314	0.678926	0.226178	0.799588	0.41664	581.1	2899.53	464.641	193.588	167.375	835.158	0.820744	1.73551	0.282868
A	30	Pima	30-Pima	2	4	35	35.2305	531.8	1604.81	2113.21	2823.72	1.24185	0.811667	4.30974	0.468169	0.689993	3.26807	2.65258	0.615485	1.41073	0.822319	0.811667	0.531831	0.43167	0.582905	0.251623	0.811667	0.531831	531.8	2823.72	431.644	229.562	162.726	864.034	1.49807	2.0936	0.310007
A	30	Pima	30-Pima	3	5	35	35.4099	515.8	1532.83	2070.43	2805.67	1.08205	0.816158	4.43945	0.444141	0.678916	2.98504	2.43627	0.548776	1.35422	0.782247	0.816158	0.555859	0.453669	0.577636	0.262056	0.816158	0.555859	515.8	2805.67	420.974	234.002	172.795	939.909	1.86133	2.5456	0.321084
A	30	Upland	30-Upland	3	6	35	35.1241	526.8	1584.45	1938	2715.21	0.961526	0.805982	4.15416	0.483298	0.644851	2.46843	1.98951	0.47892	1.02798	0.706572	0.805982	0.516702	0.416452	0.687339	0.286244	0.805982	0.516702	526.8	2715.21	424.591	219.387	213.415	1099.98	1.79923	3.95535	0.355149
A	30	Upland	30-Upland	4	7	35	35.1224	523.7	1718.98	2053.82	2845.39	1.11528	0.815948	4.43324	0.514832	0.659057	2.65496	2.16631	0.48865	1.05102	0.738588	0.815948	0.485168	0.395872	0.702733	0.278192	0.815948	0.485168	523.7	2845.39	427.312	207.318	197.254	1071.73	1.57359	3.71992	0.340943
A	30	Pima	30-Pima	4	8	35	35.1462	547.1	1650.39	1980.86	2693.13	1.31474	0.796853	3.92256	0.514107	0.668099	3.20927	2.55732	0.651953	1.24258	0.848778	0.796853	0.485893	0.387185	0.683075	0.264477	0.796853	0.485893	547.1	2693.13	435.959	211.829	170.475	839.171	1.15518	2.48978	0.331901
A	30	Pima	30-Pima	5	9	35	35.2132	500	1512.57	1977.71	2732.95	0.963467	0.817048	4.4659	0.453467	0.661776	2.60042	2.12467	0.475753	1.1612	0.718613	0.817048	0.546533	0.446543	0.618854	0.276345	0.817048	0.546533	500	2732.95	408.524	223.272	192.277	1050.96	2.06983	3.36071	0.338224
A	30	Upland	30-Upland	5	10	35	35.1946	561.8	1827.48	2049.63	2757.26	1.30655	0.796247	3.9079	0.576501	0.677684	2.84629	2.26635	0.579939	0.959795	0.73048	0.796247	0.423499	0.33721	0.761079	0.256643	0.796247	0.423499	561.8	2757.26	447.332	189.444	197.38	968.722	1.0086	3.21287	0.322316
A	40	Pima	40-Pima	1	11	35	34.9312	533.2	1562.88	2220.71	2966.76	0.945867	0.820275	4.56407	0.423119	0.693431	2.72526	2.23546	0.489797	1.2896	0.685323	0.820275	0.576881	0.473201	0.531424	0.251471	0.820275	0.576881	533.2	2966.76	437.371	252.311	195.651	1088.62	2.28333	2.58958	0.306569
A	40	Upland	40-Upland	1	12	35	35.1669	549.3	1622.02	2404.75	3292.54	0.798847	0.833168	4.99407	0.391041	0.676371	2.45193	2.04287	0.40906	1.24402	0.661132	0.833168	0.608959	0.507365	0.531446	0.269637	0.833168	0.608959	549.3	3292.54	457.659	278.696	224.027	1342.83	3.17184	3.59758	0.323629
A	40	Upland	40-Upland	2	13	35	35.0686	540.1	1571.82	2244.28	3168.86	0.799424	0.82956	4.86717	0.392474	0.648282	2.45538	2.03688	0.418494	1.23746	0.716409	0.82956	0.607526	0.503979	0.578935	0.291771	0.82956	0.607526	540.1	3168.86	448.045	272.199	219.966	1290.58	3.0684	4.21884	0.351718
A	40	Pima	40-Pima	2	14	35	34.7351	518.3	1502.22	2157.77	3008.21	0.73134	0.827705	4.80399	0.395165	0.658444	2.23597	1.85072	0.385247	1.11938	0.632125	0.827705	0.604835	0.500625	0.564709	0.282708	0.827705	0.604835	518.3	3008.21	428.999	259.474	231.801	1345.37	3.28848	4.2662	0.341556
A	40	Pima	40-Pima	3	15	35	34.9457	543.9	1575.11	2139.78	2889.95	0.982853	0.811796	4.31338	0.439549	0.680241	2.75444	2.23605	0.518397	1.25319	0.714995	0.811796	0.560451	0.454972	0.570538	0.259579	0.811796	0.560451	543.9	2889.95	441.536	247.459	197.463	1049.2	1.9967	2.65261	0.319759
A	40	Upland	40-Upland	3	16	35	35.2203	538.2	1590.27	2231.1	3152.94	0.804755	0.829302	4.85831	0.402361	0.647443	2.41176	2.00008	0.411683	1.19533	0.705142	0.829302	0.597639	0.495623	0.589916	0.292376	0.829302	0.597639	538.2	3152.94	446.33	266.744	223.156	1307.32	2.99208	4.30418	0.352557
A	40	Upland	40-Upland	4	17	35	34.9691	532.3	1537.09	2206.83	3101.95	0.859991	0.828398	4.82745	0.39102	0.651656	2.65494	2.19935	0.455593	1.33936	0.76613	0.828398	0.60898	0.504478	0.572012	0.288567	0.828398	0.60898	532.3	3101.95	440.956	268.534	200.494	1168.37	2.83182	3.78476	0.348344
A	40	Pima	40-Pima	4	18	35	34.8783	495.1	1414.56	2033.11	2856.45	0.834454	0.826673	4.76944	0.389379	0.651325	2.59236	2.14304	0.449327	1.30858	0.747224	0.826673	0.610621	0.504784	0.571018	0.28824	0.826673	0.610621	495.1	2856.45	409.286	249.919	190.984	1101.87	2.88516	3.84044	0.348675
A	40	Pima	40-Pima	5	19	35	35.0342	511.7	1506.77	2023.94	2835.52	0.661822	0.819539	4.54137	0.428202	0.650755	1.88592	1.54558	0.340334	0.883761	0.539787	0.819539	0.571798	0.468611	0.610784	0.28622	0.819539	0.571798	511.7	2835.52	419.358	239.788	271.327	1503.52	3.21557	5.04609	0.349245
A	40	Upland	40-Upland	5	20	35	35.1903	541.7	1581.17	2282.61	3167.64	0.696232	0.828989	4.84759	0.395847	0.662967	2.12167	1.75884	0.362828	1.06261	0.592788	0.828989	0.604153	0.500837	0.55786	0.279397	0.828989	0.604153	541.7	3167.64	449.064	271.303	255.318	1492.99	3.48713	4.39981	0.337033
A	30	Pima	30-Pima	1	1	40	39.9443	516.1	1414.78	2574.12	2643.16	0.987966	0.804741	4.12141	0.422496	0.967541	2.90578	2.3384	0.567379	1.35044	0.0759019	0.804741	0.577504	0.464741	0.0562055	0.026121	0.804741	0.577504	516.1	2643.16	415.327	239.853	177.612	909.622	1.93872	0.115456	0.0324589
A	30	Upland	30-Upland	1	2	40	40.543	589.9	1829.93	1953.27	2769.22	1.4483	0.78698	3.69439	0.569001	0.625593	3.23432	2.54534	0.688976	1.09704	0.952995	0.78698	0.430999	0.339188	0.868696	0.294651	0.78698	0.430999	589.9	2769.22	464.239	200.087	182.388	856.198	0.865213	5.72417	0.374407
A	30	Upland	30-Upland	2	3	40	40.2246	576.8	1787.86	1987.32	2713.83	1.47991	0.787459	3.70498	0.566702	0.660036	3.31628	2.61144	0.704846	1.13153	0.887796	0.787459	0.433298	0.341204	0.784598	0.267708	0.787459	0.433298	576.8	2713.83	454.206	196.807	173.93	818.335	0.854211	3.11144	0.339964
A	30	Pima	30-Pima	2	4	40	40.0623	531.6	1493.81	2594.63	2641.12	1.24509	0.798722	3.96825	0.456125	0.977963	3.41761	2.72972	0.687891	1.48463	0.0601555	0.798722	0.543875	0.434405	0.040519	0.0176016	0.798722	0.543875	531.6	2641.12	424.6	230.93	155.547	772.797	1.38449	0.0584673	0.0220372
A	30	Pima	30-Pima	3	5	40	40.0516	516.2	1415.59	2578.33	2652.01	1.04072	0.805355	4.13756	0.4211	0.965503	3.06873	2.47142	0.597313	1.4307	0.085256	0.805355	0.5789	0.46622	0.0595902	0.0277821	0.805355	0.5789	516.2	2652.01	415.724	240.663	168.213	864.203	1.85355	0.117452	0.0344967
A	30	Upland	30-Upland	3	6	40	40.0077	526.2	1427.62	1673.2	2560.44	1.01434	0.794488	3.86591	0.443121	0.563847	2.88121	2.28909	0.592123	1.27475	0.998393	0.794488	0.556879	0.442434	0.78321	0.346518	0.794488	0.556879	526.2	2560.44	418.06	232.809	182.631	888.667	1.68622	6.09189	0.436153
A	30	Upland	30-Upland	4	7	40	40.1229	533	1602.48	1832.05	2736.1	1.15623	0.805197	4.1334	0.485446	0.589646	2.95802	2.38179	0.576232	1.22556	0.977378	0.805197	0.514554	0.414318	0.797493	0.330416	0.805197	0.514554	533	2736.1	429.17	220.831	180.188	924.975	1.48114	5.83289	0.410354
A	30	Pima	30-Pima	4	8	40	40.1707	514	1413.62	2514.17	2578.7	1.00349	0.800675	4.01693	0.435717	0.968746	2.87643	2.30308	0.573345	1.29959	0.0719805	0.800675	0.564283	0.451807	0.055387	0.0250242	0.800675	0.564283	514	2578.7	411.547	232.229	178.694	896.493	1.80856	0.106044	0.0312539
A	30	Pima	30-Pima	5	9	40	40.2786	497.2	1367.03	1714.72	2583.03	1.03944	0.807513	4.19515	0.417016	0.583712	3.08671	2.49256	0.594152	1.45312	1.03762	0.807513	0.582984	0.470767	0.714064	0.336158	0.807513	0.582984	497.2	2583.03	401.495	234.065	161.078	836.823	1.90001	4.74487	0.416288
A	30	Upland	30-Upland	5	10	40	40.1209	575.8	1719.35	1830.39	2619.02	1.3748	0.780147	3.54849	0.559678	0.614024	3.14865	2.45641	0.692242	1.08161	0.948116	0.780147	0.440322	0.343516	0.876576	0.301118	0.780147	0.440322	575.8	2619.02	449.209	197.796	182.872	831.79	0.886647	6.2971	0.385976
A	40	Pima	40-Pima	1	11	40	40.1462	531.6	1465.71	2732.74	2790.16	1.01046	0.809473	4.24861	0.413587	0.974575	3.01822	2.44317	0.575052	1.43271	0.0621182	0.809473	0.586413	0.474686	0.0433572	0.0205811	0.809473	0.586413	531.6	2790.16	430.316	252.343	176.13	924.439	1.99587	0.0904576	0.0254253
A	40	Upland	40-Upland	1	12	40	40.1085	551.2	1502.46	2234.41	3125.78	0.82534	0.82366	4.67086	0.369482	0.653781	2.71201	2.23378	0.478237	1.40844	0.773377	0.82366	0.630518	0.519333	0.549102	0.285167	0.82366	0.630518	551.2	3125.78	454.001	286.256	203.244	1152.57	2.93907	3.5792	0.346219
A	40	Upland	40-Upland	2	13	40	40.4067	540.6	1422.99	2035.44	3009.09	0.780611	0.820344	4.5662	0.357463	0.605571	2.66199	2.18375	0.478242	1.40314	0.861335	0.820344	0.642537	0.527101	0.613863	0.323568	0.820344	0.642537	540.6	3009.09	443.478	284.951	203.081	1130.39	3.08329	4.90168	0.394429
A	40	Pima	40-Pima	2	14	40	39.8297	516.4	1400.62	1898.21	2822	0.784227	0.817009	4.46476	0.383508	0.599329	2.50289	2.04488	0.458005	1.26065	0.819324	0.817009	0.616492	0.50368	0.64992	0.327352	0.817009	0.616492	516.4	2822	421.904	260.1	206.322	1127.5	2.86755	5.32358	0.400671
A	40	Pima	40-Pima	3	15	40	40.5236	546.6	1481.8	2649.3	2711.72	1.07553	0.798431	3.96107	0.431939	0.97117	3.11861	2.49	0.628618	1.41447	0.0717856	0.798431	0.568061	0.453557	0.0507509	0.0230184	0.798431	0.568061	546.6	2711.72	436.422	247.914	175.27	869.527	1.67041	0.0893071	0.0288296
A	40	Upland	40-Upland	3	16	40	40.21	545.3	1527.13	2033.2	2988.12	0.74063	0.817511	4.47977	0.401927	0.609092	2.25404	1.8427	0.411338	1.10207	0.720325	0.817511	0.598073	0.488931	0.653612	0.319571	0.817511	0.598073	545.3	2988.12	445.789	266.614	241.922	1325.67	2.95735	5.58032	0.390908
A	40	Upland	40-Upland	4	17	40	40.1769	538.6	1452.79	1942.75	2927.43	0.882213	0.816016	4.43526	0.382694	0.587798	2.82503	2.30527	0.51976	1.42306	0.950238	0.816016	0.617306	0.503732	0.667743	0.336363	0.816016	0.617306	538.6	2927.43	439.506	271.31	190.653	1036.25	2.53247	5.08956	0.412202
A	40	Pima	40-Pima	4	18	40	40.3037	500.4	1369.77	2607.11	2699.11	0.898708	0.814606	4.3939	0.3954	0.958158	2.79019	2.27291	0.517287	1.3742	0.0951036	0.814606	0.6046	0.49251	0.0692065	0.0340849	0.814606	0.6046	500.4	2699.11	407.629	246.452	179.342	967.355	2.40795	0.179036	0.0418423
A	40	Pima	40-Pima	5	19	40	40.6969	519.8	1437.43	2583.02	2654.41	1.10257	0.804175	4.1066	0.429884	0.966555	3.18937	2.56482	0.62456	1.46224	0.0857802	0.804175	0.570116	0.458473	0.0586635	0.0268956	0.804175	0.570116	519.8	2654.41	418.01	238.314	162.979	832.267	1.70761	0.106417	0.033445
A	40	Upland	40-Upland	5	20	40	39.6355	540.8	1503.8	2055.8	2980.4	0.737417	0.818548	4.51109	0.394735	0.621003	2.28225	1.86813	0.414119	1.13072	0.708017	0.818548	0.605265	0.495439	0.626167	0.310227	0.818548	0.605265	540.8	2980.4	442.671	267.933	236.959	1305.9	3.03081	5.07658	0.378997
A	30	Pima	30-Pima	1	1	45	45.038	526.7	1311.57	2212.74	2313.43	1.16521	0.772329	3.39231	0.439277	0.943644	3.43448	2.65255	0.781931	1.48735	0.149488	0.772329	0.560723	0.433063	0.100507	0.0435256	0.772329	0.560723	526.7	2313.43	406.786	228.094	153.356	673.589	1.26079	0.140877	0.0563563
A	30	Upland	30-Upland	1	2	45	45.3776	611	1745.72	2449.51	2527.47	1.75179	0.758256	3.13661	0.592091	0.959323	3.90191	2.95865	0.943262	1.20686	0.120348	0.758256	0.407909	0.309299	0.0997205	0.0308435	0.758256	0.407909	611	2527.47	463.295	188.982	156.59	647.752	0.553807	0.061343	0.0406769
A	30	Upland	30-Upland	2	3	45	44.8333	624.9	1640.05	2155.44	2279.46	1.87758	0.725856	2.64772	0.613547	0.925042	4.21599	3.06021	1.15579	1.18263	0.229387	0.725856	0.386453	0.280509	0.193964	0.0544087	0.725856	0.386453	624.9	2279.46	453.587	175.29	148.221	540.67	0.395568	0.0951892	0.074958
A	30	Pima	30-Pima	2	4	45	45.0399	539.8	1423.88	2329.21	2371.97	1.23184	0.772425	3.39416	0.482534	0.97666	3.30498	2.55285	0.752128	1.32101	0.059583	0.772425	0.517466	0.399704	0.0451041	0.0180283	0.772425	0.517466	539.8	2371.97	416.955	215.76	163.329	717.697	1.10133	0.0520209	0.0233398
A	30	Pima	30-Pima	3	5	45	44.9999	599.4	1304.05	1745.59	2016.33	1.34866	0.702727	2.36391	0.497308	0.808928	3.85913	2.71192	1.14722	1.36326	0.518172	0.702727	0.502692	0.353256	0.380098	0.134272	0.702727	0.502692	599.4	2016.33	421.215	211.741	155.32	522.483	0.619183	0.379657	0.191072
A	30	Upland	30-Upland	3	6	45	45.3085	627.8	1339.55	1597.94	2033.96	1.16913	0.691341	2.23982	0.506166	0.689924	3.34101	2.30978	1.03123	1.14065	0.716207	0.691341	0.493834	0.341408	0.627895	0.214368	0.691341	0.493834	627.8	2033.96	434.024	214.336	187.907	608.786	0.654069	1.10369	0.310076
A	30	Upland	30-Upland	4	7	45	45.0392	568.7	1480.48	2137.13	2332.12	1.18987	0.756145	3.10079	0.517055	0.889427	3.0434	2.30125	0.742149	1.11138	0.254455	0.756145	0.482945	0.365176	0.228955	0.0836089	0.756145	0.482945	568.7	2332.12	430.019	207.676	186.863	766.288	0.951645	0.282582	0.110573
A	30	Pima	30-Pima	4	8	45	44.9955	549.5	1291.02	1899.89	2097.33	1.11966	0.738	2.8168	0.479067	0.872442	3.1669	2.33717	0.829727	1.21751	0.298125	0.738	0.520933	0.384448	0.244865	0.0941378	0.738	0.520933	549.5	2097.33	405.531	211.254	173.513	662.266	0.967177	0.313622	0.127558
A	30	Pima	30-Pima	5	9	45	45.1739	533.2	1336.49	2093.16	2186.26	1.09234	0.756113	3.10026	0.485941	0.943681	2.97294	2.24788	0.72506	1.15554	0.126598	0.756113	0.514059	0.388687	0.109557	0.0425835	0.756113	0.514059	533.2	2186.26	403.16	207.248	179.351	735.387	1.10317	0.13573	0.0563189
A	30	Upland	30-Upland	5	10	45	45.5382	698.7	1549.2	1683.33	2030.64	1.70794	0.655921	1.90631	0.638542	0.739243	4.07784	2.67474	1.4031	0.966806	0.697459	0.655921	0.361458	0.237088	0.721405	0.171036	0.655921	0.361458	698.7	2030.64	458.292	165.653	171.341	497.969	0.264625	0.68523	0.260757
A	40	Pima	40-Pima	1	11	45	44.8178	553.6	1446.99	2456	2506.5	1.2571	0.779134	3.52764	0.457468	0.974143	3.52692	2.74795	0.778976	1.49085	0.0710541	0.779134	0.542532	0.422705	0.0476602	0.0201462	0.779134	0.542532	553.6	2506.5	431.329	234.009	156.964	710.677	1.18618	0.0593631	0.0258572
A	40	Upland	40-Upland	1	12	45	45.0671	574.2	1535.79	2772.55	2860.67	0.904692	0.799278	3.98201	0.420554	0.96146	2.69142	2.15119	0.540227	1.2465	0.0829077	0.799278	0.579446	0.463138	0.0665126	0.0308045	0.799278	0.579446	574.2	2860.67	458.945	265.934	213.345	1062.89	2.03851	0.145247	0.0385404
A	40	Upland	40-Upland	2	13	45	44.3292	561.3	1474.76	1814.46	2801.79	0.960699	0.799664	3.99161	0.407703	0.559325	2.9467	2.35637	0.59033	1.39567	1.03839	0.799664	0.592297	0.473638	0.744011	0.352392	0.799664	0.592297	561.3	2801.79	448.851	265.853	190.484	950.824	1.96792	5.7196	0.440675
A	40	Pima	40-Pima	2	14	45	45.1124	528.7	1352.76	2452.62	2518.15	0.984665	0.790044	3.76291	0.414215	0.96706	3.00892	2.37718	0.631741	1.39252	0.0783044	0.790044	0.585785	0.462796	0.0562322	0.0260241	0.790044	0.585785	528.7	2518.15	417.696	244.68	175.711	836.894	1.76858	0.105377	0.03294
A	40	Pima	40-Pima	3	15	45	45.2579	563.6	1417.09	2300.46	2394.97	1.19378	0.764673	3.24941	0.466039	0.948392	3.34985	2.56154	0.788309	1.36776	0.132196	0.764673	0.533961	0.408306	0.0966509	0.0394631	0.764673	0.533961	563.6	2394.97	430.97	230.121	168.246	714.948	1.11139	0.11891	0.0516078
A	40	Upland	40-Upland	3	16	45	46.1614	576.8	1519.45	2673.81	2741.07	1.00178	0.789571	3.7522	0.435551	0.968923	2.913	2.30002	0.61298	1.29825	0.0714778	0.789571	0.564449	0.445673	0.0550572	0.0245375	0.789571	0.564449	576.8	2741.07	455.425	257.064	198.009	940.977	1.66929	0.0972612	0.031077
A	40	Upland	40-Upland	4	17	45	44.9778	566.3	1460.97	2614.31	2714.28	1.00307	0.791363	3.79301	0.416519	0.953457	3.04314	2.40823	0.634912	1.40515	0.112086	0.791363	0.583481	0.461745	0.0797679	0.0368324	0.791363	0.583481	566.3	2714.28	448.149	261.486	186.091	891.935	1.74604	0.151351	0.046543
A	40	Pima	40-Pima	4	18	45	45.0397	518.8	1365.06	2394.8	2471.68	0.935305	0.790102	3.76423	0.433337	0.960633	2.73177	2.15838	0.573393	1.22307	0.0849689	0.790102	0.566663	0.447722	0.0694716	0.0311039	0.790102	0.566663	518.8	2471.68	409.905	232.278	189.913	904.79	1.8019	0.134527	0.039367
A	40	Pima	40-Pima	5	19	45	44.5354	537.9	1392.13	2387.31	2449.75	1.17809	0.780427	3.55429	0.446808	0.967341	3.37853	2.63669	0.741834	1.4586	0.0861115	0.780427	0.553192	0.431726	0.0590373	0.0254879	0.780427	0.553192	537.9	2449.75	419.791	232.225	159.211	725.095	1.30251	0.081721	0.0326589
A	40	Upland	40-Upland	5	20	45	44.9248	601.3	1502.83	2334.69	2515.31	0.853891	0.760944	3.18312	0.471016	0.905632	2.3824	1.81287	0.569526	0.958978	0.171077	0.760944	0.528984	0.402527	0.178395	0.0718088	0.760944	0.528984	601.3	2515.31	457.556	242.039	252.393	1055.79	1.50053	0.325811	0.0943681
B	30	Pima	30-Pima	1	1	30	29.3574	556.5	1735.32	2094.58	2889.46	1.10424	0.807403	4.1922	0.505289	0.659284	2.70666	2.18537	0.521293	1.08112	0.744588	0.807403	0.494711	0.399431	0.688717	0.275095	0.807403	0.494711	556.5	2889.46	449.32	222.283	205.604	1067.54	1.51642	3.3551	0.340716
B	30	Upland	30-Upland	1	2	30	28.8426	560.6	1840.37	2234.44	2870.03	1.38138	0.804671	4.11957	0.554148	0.724786	3.09791	2.4928	0.605112	1.11142	0.686055	0.804671	0.445852	0.358765	0.617277	0.221457	0.804671	0.445852	560.6	2870.03	451.099	201.123	180.961	926.44	1.06991	1.72561	0.275214
B	30	Upland	30-Upland	2	3	30	28.2341	585.9	1878.7	2343.38	3002.95	1.24072	0.804892	4.12536	0.534869	0.727117	2.88196	2.31967	0.562294	1.07895	0.632998	0.804892	0.465131	0.37438	0.58668	0.219642	0.804892	0.465131	585.9	3002.95	471.586	219.349	203.299	1041.98	1.24481	1.76692	0.272883
B	30	Pima	30-Pima	2	4	30	28.5631	525.4	1611.52	2160.44	2792.09	1.00176	0.811826	4.31422	0.479166	0.721334	2.57523	2.09064	0.484593	1.08888	0.582591	0.811826	0.520834	0.422827	0.535038	0.226228	0.811826	0.520834	525.4	2792.09	426.533	222.153	204.02	1084.21	1.82096	2.0954	0.278666
B	30	Pima	30-Pima	3	5	30	28.1211	538.8	1629.76	2234.51	2908.02	0.97344	0.814719	4.39722	0.460472	0.715726	2.59476	2.114	0.480759	1.14056	0.600955	0.814719	0.539528	0.439564	0.526893	0.231603	0.814719	0.539528	538.8	2908.02	438.971	236.837	207.649	1120.73	1.98559	2.21133	0.284274
B	30	Upland	30-Upland	3	6	30	28.648	567.7	1848.01	2271.56	2894.22	1.42054	0.80385	4.09815	0.550311	0.732363	3.21122	2.58134	0.62988	1.1608	0.690861	0.80385	0.449689	0.361483	0.59516	0.21514	0.80385	0.449689	567.7	2894.22	456.346	205.214	176.786	901.283	1.04285	1.5331	0.267637
B	30	Upland	30-Upland	4	7	30	28.4992	578.2	1892.47	2392.05	3080.91	1.28139	0.812328	4.32845	0.525141	0.724752	3.00381	2.44008	0.563731	1.1587	0.671627	0.812328	0.474859	0.385742	0.57964	0.223591	0.812328	0.474859	578.2	3080.91	469.688	223.036	192.489	1025.67	1.30301	1.79674	0.275248
B	30	Pima	30-Pima	4	8	30	29.4707	545.9	1635.44	1971.1	2709.66	1.22633	0.798536	3.96366	0.50354	0.658668	3.04985	2.43541	0.614435	1.20908	0.831283	0.798536	0.49646	0.396441	0.687531	0.272566	0.798536	0.49646	545.9	2709.66	435.921	216.417	178.993	888.458	1.28135	2.81939	0.341332
B	30	Pima	30-Pima	5	9	30	29.2744	538	1569.05	2146.05	2870.24	0.911259	0.812559	4.33502	0.442084	0.689486	2.53678	2.06128	0.475495	1.15002	0.640056	0.812559	0.557916	0.45334	0.55656	0.252311	0.812559	0.557916	538	2870.24	437.157	243.897	212.08	1131.45	2.15662	2.70676	0.310514
B	30	Upland	30-Upland	5	10	30	28.9234	562.8	1810.65	2262.71	2903.89	1.3508	0.806191	4.15972	0.533021	0.726121	3.14347	2.53423	0.609232	1.18343	0.694074	0.806191	0.466979	0.376474	0.586491	0.220799	0.806191	0.466979	562.8	2903.89	453.724	211.88	179.038	923.786	1.15933	1.64431	0.273879
B	40	Pima	40-Pima	1	11	30	27.5905	569.1	1797.45	2298.69	2928.04	1.21865	0.805638	4.14504	0.520721	0.733208	2.90491	2.34031	0.564604	1.12166	0.624374	0.805638	0.479279	0.386125	0.556652	0.214937	0.805638	0.479279	569.1	2928.04	458.489	219.744	195.91	1007.96	1.31334	1.64899	0.266792
B	40	Upland	40-Upland	1	12	30	28.6576	561.2	1703.93	2354.39	3176.09	0.87515	0.823305	4.65946	0.437011	0.68576	2.43237	2.00258	0.429789	1.12743	0.629291	0.823305	0.562989	0.463512	0.558163	0.258715	0.823305	0.562989	561.2	3176.09	462.039	260.123	230.721	1305.76	2.46782	3.11755	0.31424
B	40	Upland	40-Upland	2	13	30	28.6693	569.7	1752.73	2430.06	3316.88	0.834633	0.828242	4.82215	0.430634	0.677189	2.34007	1.93815	0.401926	1.10351	0.625656	0.828242	0.569366	0.471573	0.566966	0.267366	0.828242	0.569366	569.7	3316.88	471.85	268.655	243.454	1417.43	2.72455	3.56722	0.322811
B	40	Pima	40-Pima	2	14	30	27.5435	506.5	1552.31	2175.4	2853.24	0.858589	0.822483	4.63325	0.445644	0.711156	2.34245	1.92663	0.415827	1.06804	0.556495	0.822483	0.554356	0.455948	0.521044	0.237569	0.822483	0.554356	506.5	2853.24	416.587	230.938	216.226	1218.06	2.46046	2.67667	0.288844
B	40	Pima	40-Pima	3	15	30	28.4015	518.5	1610.18	2247.61	2996.47	0.79821	0.826963	4.77911	0.440554	0.697792	2.19095	1.81183	0.379114	1.01362	0.54755	0.826963	0.559446	0.462641	0.540191	0.249915	0.826963	0.559446	518.5	2996.47	428.78	239.879	236.656	1367.66	2.76997	3.25421	0.302208
B	40	Upland	40-Upland	3	16	30	28.6992	576.5	1736.17	2367.05	3171.07	0.918684	0.8182	4.50056	0.44696	0.690115	2.5121	2.0554	0.4567	1.13672	0.63694	0.8182	0.55304	0.452497	0.560331	0.253548	0.8182	0.55304	576.5	3171.07	471.692	260.865	229.489	1262.32	2.21674	2.82511	0.309885
B	40	Upland	40-Upland	4	17	30	29.158	592.1	1809.34	2520.61	3403.73	0.90709	0.826044	4.74857	0.43293	0.685903	2.53647	2.09523	0.441234	1.18814	0.658107	0.826044	0.56707	0.468424	0.553895	0.259458	0.826044	0.56707	592.1	3403.73	489.101	277.354	233.435	1341.92	2.45218	3.04468	0.314097
B	40	Pima	40-Pima	4	18	30	28.8801	556.2	1648.84	2280.12	2842.75	1.18709	0.804344	4.11102	0.477855	0.75394	3.08848	2.4842	0.604278	1.29711	0.611262	0.804344	0.522145	0.419984	0.471248	0.197917	0.804344	0.522145	556.2	2842.75	447.376	233.595	180.089	920.437	1.45445	1.29628	0.24606
B	40	Pima	40-Pima	5	19	30	28.9636	535.9	1608.42	2359.9	3137.88	0.82561	0.829216	4.85535	0.412194	0.701005	2.41549	2.00297	0.412528	1.17736	0.598876	0.829216	0.587806	0.487418	0.508662	0.247931	0.829216	0.587806	535.9	3137.88	444.377	261.207	221.859	1299.06	2.86647	2.96753	0.298995
B	40	Upland	40-Upland	5	20	30	29.0884	552	1644.65	2304.15	3144.46	0.70444	0.824453	4.69649	0.421472	0.675863	2.02726	1.67138	0.355879	0.966939	0.541755	0.824453	0.578528	0.476969	0.560278	0.267235	0.824453	0.578528	552	3144.46	455.098	263.287	272.289	1551.09	3.17994	4.05177	0.324137
B	30	Pima	30-Pima	1	1	35	35.0257	519.2	1460.42	1959.55	2748.46	1.00974	0.811094	4.29364	0.422214	0.646112	2.94854	2.39154	0.556996	1.3818	0.846337	0.811094	0.577786	0.468639	0.61249	0.287036	0.811094	0.577786	519.2	2748.46	421.12	243.317	176.087	932.144	1.99275	3.1497	0.353888
B	30	Upland	30-Upland	1	2	35	35.5011	526.7	1630.25	2017.92	2719.22	1.33266	0.806305	4.16275	0.503325	0.680141	3.28377	2.64772	0.63605	1.31506	0.846897	0.806305	0.496675	0.400471	0.644001	0.257904	0.806305	0.496675	526.7	2719.22	424.681	210.928	160.395	828.079	1.25093	2.26292	0.319859
B	30	Upland	30-Upland	2	3	35	35.3863	554.5	1667.58	2113.17	2853.22	1.31969	0.805658	4.14557	0.484217	0.678062	3.38283	2.7254	0.657425	1.40571	0.87741	0.805658	0.515783	0.415545	0.624174	0.259372	0.805658	0.515783	554.5	2853.22	446.737	230.419	163.916	843.443	1.30536	2.16795	0.321938
B	30	Pima	30-Pima	2	4	35	34.9596	498.3	1426.82	1962.34	2668.16	0.986725	0.813242	4.35453	0.427917	0.674715	2.83542	2.30588	0.529536	1.31915	0.750067	0.813242	0.572083	0.465242	0.568597	0.264535	0.813242	0.572083	498.3	2668.16	405.239	231.83	175.741	941.012	2.05316	2.70611	0.325285
B	30	Pima	30-Pima	3	5	35	35.1308	514	1458.42	2039.88	2775.78	1.06689	0.814827	4.40035	0.417558	0.674638	3.13571	2.55506	0.580649	1.48817	0.83132	0.814827	0.582442	0.474589	0.558618	0.265114	0.814827	0.582442	514	2775.78	418.821	243.939	163.918	885.216	1.95743	2.47735	0.325362
B	30	Upland	30-Upland	3	6	35	35.0645	542.6	1687.41	2055.82	2746.56	1.33302	0.802444	4.06185	0.519435	0.686592	3.1981	2.56629	0.631804	1.23327	0.804296	0.802444	0.480565	0.385626	0.652166	0.251492	0.802444	0.480565	542.6	2746.56	435.406	209.241	169.663	858.811	1.17504	2.20312	0.313408
B	30	Upland	30-Upland	4	7	35	35.01	552.3	1700.6	2164.39	2931.68	1.02866	0.81161	4.30813	0.482603	0.677524	2.62623	2.13147	0.494756	1.10282	0.687348	0.81161	0.517397	0.419925	0.623265	0.261724	0.81161	0.517397	552.3	2931.68	448.252	231.924	210.301	1116.31	1.75869	2.90956	0.322476
B	30	Pima	30-Pima	4	8	35	34.9627	506.4	1405.05	1849.15	2585.47	0.96542	0.804136	4.10559	0.432237	0.64584	2.77757	2.23355	0.544026	1.26813	0.791032	0.804136	0.567763	0.456559	0.623781	0.284793	0.804136	0.567763	506.4	2585.47	407.215	231.202	182.317	930.838	1.94158	3.21919	0.35416
B	30	Pima	30-Pima	5	9	35	34.8799	521.8	1415.99	2001.11	2772.17	1.03532	0.811772	4.31271	0.397355	0.657362	3.20968	2.60553	0.604151	1.57021	0.892753	0.811772	0.602645	0.489211	0.568557	0.278144	0.811772	0.602645	521.8	2772.17	423.583	255.27	162.571	863.691	2.03785	2.68549	0.342638
B	30	Upland	30-Upland	5	10	35	35.0342	538.9	1645.04	2049.39	2748.74	1.37528	0.803947	4.10065	0.500552	0.683529	3.41755	2.74753	0.670022	1.37225	0.869511	0.803947	0.499448	0.401529	0.633641	0.254425	0.803947	0.499448	538.9	2748.74	433.247	216.384	157.686	804.302	1.19723	2.07069	0.316471
B	40	Pima	40-Pima	1	11	35	34.9097	514.7	1521.12	2046.8	2794.52	0.920951	0.815818	4.42942	0.441445	0.672025	2.55721	2.08622	0.470992	1.16527	0.684228	0.815818	0.558555	0.455679	0.587185	0.267568	0.815818	0.558555	514.7	2794.52	419.902	234.538	201.274	1092.8	2.19164	3.11737	0.327975
B	40	Upland	40-Upland	1	12	35	35.1901	546.4	1565.7	2115.19	3004	0.887343	0.818109	4.4978	0.414756	0.638343	2.61509	2.13943	0.475661	1.25209	0.773741	0.818109	0.585244	0.478793	0.61796	0.295875	0.818109	0.585244	546.4	3004	447.015	261.613	208.941	1148.72	2.42693	3.92562	0.361657
B	40	Upland	40-Upland	2	13	35	34.9627	561.5	1619.13	2200.95	3150.07	0.889767	0.82175	4.6101	0.408577	0.633341	2.6501	2.17772	0.472381	1.28796	0.798482	0.82175	0.591423	0.486002	0.619961	0.301302	0.82175	0.591423	561.5	3150.07	461.413	272.89	211.878	1188.66	2.51809	4.10778	0.366659
B	40	Pima	40-Pima	2	14	35	35.167	496.1	1475.77	1966.49	2694.41	0.805515	0.815878	4.43118	0.445645	0.668874	2.21544	1.80753	0.407911	1.00201	0.59852	0.815878	0.554355	0.452286	0.597318	0.270159	0.815878	0.554355	496.1	2694.41	404.757	224.379	223.928	1216.2	2.48805	3.69064	0.331126
B	40	Pima	40-Pima	3	15	35	34.9542	504.8	1508.55	2042.94	2842.63	0.751144	0.822418	4.6312	0.429351	0.657934	2.12725	1.74949	0.377761	0.998342	0.59844	0.822418	0.570649	0.469312	0.599434	0.281322	0.822418	0.570649	504.8	2842.63	415.157	236.909	237.302	1336.29	2.89356	4.33011	0.342066
B	40	Upland	40-Upland	3	16	35	35.0123	560.4	1597.96	2131.95	3032.43	0.945729	0.815198	4.41119	0.419722	0.635732	2.76403	2.25323	0.510798	1.3075	0.820779	0.815198	0.580278	0.473041	0.627747	0.29695	0.815198	0.580278	560.4	3032.43	456.837	265.092	202.748	1097.11	2.20642	3.72079	0.364268
B	40	Upland	40-Upland	4	17	35	35.1303	583	1681.04	2284.84	3218.55	0.923643	0.818863	4.52067	0.416627	0.645725	2.70736	2.21696	0.490404	1.29331	0.785412	0.818863	0.583373	0.477703	0.607287	0.290103	0.818863	0.583373	583	3218.55	477.397	278.501	215.339	1188.81	2.33806	3.61555	0.354275
B	40	Pima	40-Pima	4	18	35	35.2166	547.7	1573.65	2133.67	2712.82	1.12854	0.798107	3.95311	0.473856	0.732509	2.98407	2.38161	0.602464	1.25307	0.637059	0.798107	0.526144	0.419919	0.508399	0.213486	0.798107	0.526144	547.7	2712.82	437.123	229.99	183.541	909.1	1.47092	1.52118	0.267491
B	40	Pima	40-Pima	5	19	35	35.0381	522.6	1503.14	2130.9	2987.08	0.75361	0.825047	4.71581	0.397871	0.652592	2.29576	1.89411	0.401651	1.1405	0.658028	0.825047	0.602129	0.496784	0.576966	0.286628	0.825047	0.602129	522.6	2987.08	431.169	259.62	227.637	1301.13	3.10869	4.23987	0.347408
B	40	Upland	40-Upland	5	20	35	34.9654	538.3	1510.44	2035.61	2967.36	0.777055	0.818593	4.51247	0.400214	0.616414	2.37187	1.9416	0.430274	1.16454	0.74477	0.818593	0.599786	0.49098	0.639539	0.314001	0.818593	0.599786	538.3	2967.36	440.649	264.295	226.952	1251.06	2.85119	5.05866	0.383586
B	30	Pima	30-Pima	1	1	40	40.0672	513	1357.45	2514.68	2592.26	1.07012	0.802103	4.05314	0.40613	0.962691	3.285	2.63491	0.650091	1.56479	0.0983057	0.802103	0.59387	0.476345	0.0628234	0.0299256	0.802103	0.59387	513	2592.26	411.479	244.365	156.164	789.12	1.80419	0.120943	0.0373089
B	30	Upland	30-Upland	1	2	40	40.4182	523.3	1544.69	1815.56	2586.18	1.16927	0.797655	3.94206	0.495131	0.626434	2.9606	2.36154	0.599063	1.19227	0.882191	0.797655	0.504869	0.402712	0.739926	0.297977	0.797655	0.504869	523.3	2586.18	417.413	210.739	176.754	873.531	1.35769	3.86272	0.373566
B	30	Upland	30-Upland	2	3	40	40.2583	562.3	1602.7	1894.09	2701.5	1.33401	0.791856	3.80437	0.486352	0.622567	3.46386	2.74288	0.72098	1.40887	1.03525	0.791856	0.513648	0.406735	0.73481	0.298873	0.791856	0.513648	562.3	2701.5	445.261	228.707	162.333	779.911	1.15995	3.21407	0.377433
B	30	Pima	30-Pima	2	4	40	40.7514	493.2	1325.69	2419.49	2486.15	0.915145	0.801621	4.04086	0.41772	0.966554	2.73298	2.19081	0.542165	1.27567	0.0732736	0.801621	0.58228	0.466768	0.0574395	0.0268109	0.801621	0.58228	493.2	2486.15	395.359	230.21	180.463	909.686	2.06103	0.125599	0.0334459
B	30	Pima	30-Pima	3	5	40	40.2253	509.6	1376.04	2531.77	2585.74	1.17039	0.802919	4.07406	0.41733	0.974004	3.49285	2.80447	0.688373	1.63408	0.072906	0.802919	0.58267	0.467837	0.0446158	0.0208729	0.802919	0.58267	509.6	2585.74	409.168	238.41	145.898	740.296	1.62851	0.0760505	0.0259963
B	30	Upland	30-Upland	3	6	40	40.5455	540.6	1612.28	1897.23	2591.99	1.27488	0.791434	3.79465	0.522417	0.661325	3.08345	2.44035	0.643102	1.16547	0.826486	0.791434	0.477583	0.377976	0.709144	0.268039	0.791434	0.477583	540.6	2591.99	427.849	204.334	175.323	840.613	1.12504	2.74298	0.338675
B	30	Upland	30-Upland	4	7	40	40.0671	552.7	1610.63	1927.29	2774.15	1.25903	0.800768	4.01927	0.476236	0.618782	3.30146	2.6437	0.657756	1.38467	1.00783	0.800768	0.523764	0.419413	0.727844	0.305267	0.800768	0.523764	552.7	2774.15	442.584	231.81	167.411	840.281	1.33892	3.58075	0.381218
B	30	Pima	30-Pima	4	8	40	39.9327	493.9	1283.13	2334.51	2400.32	1.06326	0.794236	3.85993	0.413985	0.965477	3.23374	2.56835	0.665389	1.50509	0.0886668	0.794236	0.586015	0.465434	0.0589112	0.0274193	0.794236	0.586015	493.9	2400.32	392.273	229.878	152.733	742.273	1.68965	0.105771	0.0345228
B	30	Pima	30-Pima	5	9	40	39.9078	514.2	1317.17	1771.31	2566.78	1.00194	0.799671	3.99179	0.391203	0.612451	3.20277	2.56117	0.641608	1.55923	0.992577	0.799671	0.608797	0.486838	0.636581	0.309912	0.799671	0.608797	514.2	2566.78	411.191	250.332	160.548	801.424	1.9396	3.3975	0.387549
B	30	Upland	30-Upland	5	10	40	40.2854	541	1530.18	1815.87	2590.42	1.26352	0.791154	3.78821	0.482666	0.622063	3.30884	2.6178	0.691039	1.35428	0.989364	0.791154	0.517334	0.409291	0.730547	0.299006	0.791154	0.517334	541	2590.42	428.014	221.426	163.502	782.879	1.22711	3.32697	0.377937
B	40	Pima	40-Pima	1	11	40	39.9346	506.4	1411.2	1843.42	2624.64	1.00354	0.807059	4.18294	0.427149	0.631194	2.91106	2.3494	0.561662	1.34585	0.866471	0.807059	0.572851	0.462324	0.643808	0.297648	0.807059	0.572851	506.4	2624.64	408.695	234.121	173.957	901.61	1.92705	3.48308	0.368806
B	40	Upland	40-Upland	1	12	40	39.9234	543.7	1450.12	1889.96	2816.81	0.831453	0.80698	4.18082	0.398755	0.592254	2.58385	2.08512	0.498735	1.25367	0.850199	0.80698	0.601245	0.485192	0.67817	0.329043	0.80698	0.601245	543.7	2816.81	438.755	263.799	210.422	1090.16	2.43971	5.14102	0.407746
B	40	Upland	40-Upland	2	13	40	39.6524	556.3	1500.86	2003.76	2968.45	0.873125	0.812596	4.33606	0.391584	0.600068	2.74395	2.22972	0.514228	1.3566	0.891737	0.812596	0.608416	0.494396	0.657333	0.324983	0.812596	0.608416	556.3	2968.45	452.047	275.033	202.737	1081.82	2.45524	4.70984	0.399932
B	40	Pima	40-Pima	2	14	40	39.8971	491.1	1362.62	1736.63	2531.23	0.966636	0.805984	4.1542	0.427191	0.610517	2.80747	2.26277	0.544695	1.29614	0.881311	0.805984	0.572809	0.461675	0.679952	0.313917	0.805984	0.572809	491.1	2531.23	395.819	226.728	174.926	901.606	1.98409	4.21525	0.389483
B	40	Pima	40-Pima	3	15	40	40.2864	502.4	1399.45	1781.16	2658.44	0.994698	0.811017	4.29148	0.416064	0.593107	2.94782	2.39074	0.557089	1.39604	0.972775	0.811017	0.583936	0.473582	0.696811	0.329997	0.811017	0.583936	502.4	2658.44	407.455	237.928	170.431	901.831	2.0432	4.69584	0.406893
B	40	Upland	40-Upland	3	16	40	39.95	554	1471.62	1906.19	2841.26	0.809798	0.805016	4.12863	0.401185	0.591184	2.50742	2.01851	0.488906	1.20872	0.825201	0.805016	0.598815	0.482055	0.682709	0.329104	0.805016	0.598815	554	2841.26	445.979	267.059	220.944	1133.14	2.45769	5.28816	0.408816
B	40	Upland	40-Upland	4	17	40	40.2477	575.7	1549.7	2035.75	3004.66	0.997244	0.808398	4.21914	0.400995	0.601101	3.07636	2.48692	0.589439	1.48968	0.992033	0.808398	0.599005	0.484234	0.665936	0.322469	0.808398	0.599005	575.7	3004.66	465.395	278.774	187.137	976.692	2.0487	4.08396	0.398899
B	40	Pima	40-Pima	4	18	40	40.244	537	1481.88	2510.32	2556.2	1.13393	0.789923	3.76015	0.467945	0.977279	3.06765	2.42321	0.644445	1.28928	0.0550575	0.789923	0.532055	0.420282	0.042704	0.0179477	0.789923	0.532055	537	2556.2	424.188	225.691	175.052	833.275	1.39367	0.0621702	0.0227209
B	40	Pima	40-Pima	5	19	40	40.0118	519.7	1413.4	1905.13	2808.45	0.847299	0.814951	4.40398	0.390477	0.605322	2.66262	2.16991	0.492714	1.32261	0.856414	0.814951	0.609523	0.496731	0.64752	0.321643	0.814951	0.609523	519.7	2808.45	423.53	258.151	195.184	1054.77	2.58185	4.74295	0.394678
B	40	Upland	40-Upland	5	20	40	39.7544	535.9	1412.69	1856.02	2785.31	0.745836	0.807598	4.19744	0.389787	0.586874	2.36931	1.91345	0.45586	1.16761	0.790495	0.807598	0.610213	0.492807	0.677019	0.33364	0.807598	0.610213	535.9	2785.31	432.792	264.095	226.184	1175.58	2.77344	5.81357	0.413126
B	30	Pima	30-Pima	1	1	45	45.1923	526.7	1332.78	2249.21	2317.56	1.37105	0.772735	3.40015	0.450105	0.961835	3.94192	3.04606	0.89586	1.67501	0.116253	0.772735	0.549895	0.424923	0.0694045	0.0294916	0.772735	0.549895	526.7	2317.56	407	223.807	133.615	587.926	1.0538	0.0785928	0.0381652
B	30	Upland	30-Upland	1	2	45	45.1751	550.2	1484.96	2272.42	2339.16	1.45231	0.764787	3.25147	0.522519	0.962692	3.63426	2.77944	0.854824	1.32713	0.103694	0.764787	0.477481	0.365172	0.0781344	0.0285325	0.764787	0.477481	550.2	2339.16	420.786	200.917	151.392	643.641	0.817558	0.0692936	0.0373077
B	30	Upland	30-Upland	2	3	45	44.8113
B	30	Pima	30-Pima	2	4	45	45.2128	514.9	1301.94	2142.18	2203.5	1.20261	0.766326	3.27947	0.466093	0.963686	3.36697	2.5802	0.786772	1.37758	0.0936975	0.766326	0.533907	0.409147	0.0680158	0.0278285	0.766326	0.533907	514.9	2203.5	394.581	210.67	152.927	654.446	1.11573	0.0814252	0.0363141
B	30	Pima	30-Pima	3	5	45	45.9481	621.6	1325.2	1721.38	1947.89	1.53459	0.680885	2.13367	0.530502	0.829216	4.24846	2.89271	1.35575	1.35812	0.494029	0.680885	0.469498	0.319674	0.363759	0.116284	0.680885	0.469498	621.6	1947.89	423.238	198.709	146.312	458.493	0.44447	0.254117	0.170784
B	30	Upland	30-Upland	3	6	45	45.3201	569.3	1563.45	2158.63	2243.79	1.70012	0.746278	2.94131	0.593703	0.949142	3.83715	2.86358	0.973571	1.16346	0.145637	0.746278	0.406297	0.30321	0.125176	0.0379545	0.746278	0.406297	569.3	2243.79	424.856	172.618	148.365	584.754	0.524574	0.0750595	0.0508585
B	30	Upland	30-Upland	4	7	45	45.1336	717	1377.85	1453.44	2019.6	1.49625	0.644979	1.81674	0.507331	0.565363	4.57262	2.94925	1.62338	1.453	1.28185	0.644979	0.492669	0.317761	0.88221	0.280332	0.644979	0.492669	717	2019.6	462.45	227.835	156.803	441.672	0.385824	2.88971	0.434637
B	30	Pima	30-Pima	4	8	45	44.7418	524	1309.55	2042.9	2111.23	1.42995	0.751803	3.02906	0.494919	0.95695	3.84311	2.88926	0.953846	1.45931	0.124383	0.751803	0.505081	0.379722	0.0852341	0.0323653	0.751803	0.505081	524	2111.23	393.945	198.974	136.348	549.355	0.804365	0.0749475	0.0430502
B	30	Pima	30-Pima	5	9	45	44.8204	546.8	1338.6	2171.42	2279.38	1.12432	0.76011	3.16858	0.457003	0.937691	3.23664	2.4602	0.776437	1.33588	0.153293	0.76011	0.542997	0.412737	0.11475	0.0473618	0.76011	0.542997	546.8	2279.38	415.628	225.685	168.941	704.242	1.16318	0.150777	0.0623091
B	30	Upland	30-Upland	5	10	45	44.7252	623.1	1302.4	1584.63	2007.53	1.52357	0.689619	2.22184	0.490671	0.694533	4.50258	3.10506	1.39752	1.5815	0.948493	0.689619	0.509329	0.351243	0.599743	0.210655	0.689619	0.509329	623.1	2007.53	429.701	218.859	138.387	445.862	0.512223	0.767514	0.305467
B	40	Pima	40-Pima	1	11	45	44.4837	566	1486.84	2403.91	2478.55	1.25341	0.771641	3.37906	0.481472	0.960972	3.37371	2.60329	0.770418	1.34988	0.101601	0.771641	0.518528	0.400117	0.0752665	0.0301154	0.771641	0.518528	566	2478.55	436.749	226.466	167.768	734.667	1.07867	0.0877959	0.0390277
B	40	Upland	40-Upland	1	12	45	45.2383	571.7	1421.56	2432.54	2573.22	0.973878	0.777827	3.501	0.424605	0.929713	2.94874	2.29361	0.65513	1.31973	0.161211	0.777827	0.575395	0.447558	0.122154	0.054671	0.777827	0.575395	571.7	2573.22	444.684	255.869	193.879	872.651	1.60893	0.223885	0.0702868
B	40	Upland	40-Upland	2	13	45	44.3322	588.8	1474.39	2637.45	2735.63	1.01666	0.784766	3.64611	0.412513	0.954268	3.14051	2.46456	0.675943	1.4479	0.11271	0.784766	0.587487	0.46104	0.0778439	0.0358892	0.784766	0.587487	588.8	2735.63	462.07	271.46	187.486	871.079	1.65345	0.139576	0.0457323
B	40	Pima	40-Pima	2	14	45	44.815	499.8	1332.69	2245.05	2320.27	0.95887	0.784594	3.6424	0.457514	0.958682	2.67123	2.09583	0.575398	1.13696	0.0865952	0.784594	0.542486	0.425631	0.076164	0.0324178	0.784594	0.542486	499.8	2320.27	392.14	212.731	187.105	868.616	1.61682	0.133296	0.0413179
B	40	Pima	40-Pima	3	15	45	45.0105	523.8	1393.01	2345.17	2427.8	1.13448	0.784249	3.63498	0.456515	0.956601	3.16874	2.48508	0.683658	1.3506	0.10785	0.784249	0.543485	0.426227	0.079853	0.0340355	0.784249	0.543485	523.8	2427.8	410.79	223.258	165.303	766.173	1.36568	0.118517	0.0433989
B	40	Upland	40-Upland	3	16	45	45.514	588.4	1445.5	2438.14	2575.07	1.01314	0.771501	3.37639	0.431425	0.931073	3.04389	2.34836	0.695524	1.33522	0.161865	0.771501	0.568575	0.438656	0.121228	0.0531772	0.771501	0.568575	588.4	2575.07	453.951	258.105	193.305	845.981	1.46186	0.201665	0.0689269
B	40	Upland	40-Upland	4	17	45	44.6775	619.5	1562.17	2439.84	2655.54	0.982722	0.766714	3.28659	0.462992	0.894061	2.76837	2.12255	0.645821	1.13982	0.22486	0.766714	0.537008	0.411732	0.197276	0.0812249	0.766714	0.537008	619.5	2655.54	474.979	255.068	223.778	959.244	1.37698	0.338406	0.105939
B	40	Pima	40-Pima	4	18	45	45.2343	564.2	1470.49	2217.64	2270.31	1.54143	0.751488	3.02395	0.531205	0.969129	3.86135	2.90176	0.959592	1.36033	0.0895795	0.751488	0.468795	0.352293	0.0658515	0.023199	0.751488	0.468795	564.2	2270.31	423.989	198.764	146.115	587.958	0.691122	0.0487197	0.0308708
B	40	Pima	40-Pima	5	19	45	44.6052	588	1411.49	1869.58	2320.06	1.0966	0.746558	2.94568	0.47544	0.739919	3.08952	2.3065	0.783012	1.2099	0.599877	0.746558	0.52456	0.391615	0.495807	0.194165	0.746558	0.52456	588	2320.06	438.976	230.27	190.321	750.946	1.05195	1.03445	0.260081
B	40	Upland	40-Upland	5	20	45	45.0135	566.6	1418.01	1509.69	2473.63	0.941342	0.770944	3.36574	0.446459	0.494533	2.73491	2.10846	0.626448	1.16712	1.06576	0.770944	0.553541	0.426749	0.913151	0.389687	0.770944	0.553541	566.6	2473.63	436.817	241.796	207.173	904.464	1.52583	16.043	0.505467
